# Supplementary material for: Personalized Sudden Cardiac Death Risk Stratification in Hypertrophic Cardiomyopathy: Beyond Conventional Risk Scores
Source: J Pers Med. 2026 May 26;16(6):287. doi: 10.3390/jpm16060287 (PMC13301690; doi:10.3390/jpm16060287)
Supplement: Supplementary file 1 [file jpm-16-00287-s001.zip]

Archive with 1 entries (1 files):
- jpm-4312978-supplementary.pdf
